# Supplementary material for: Surface Functionalised Optical Fibre for Detection of Hydrogen Sulphide
Source: Biosensors (Basel). 2023 Oct 24;13(11):949. doi: 10.3390/bios13110949 (PMC10669384; doi:10.3390/bios13110949)
Supplement: Supplementary file 1 [file biosensors-13-00949-s001.zip]

Archive with 1 entries (1 files):
- biosensors-2658438-Supplementary Materials.pdf
